# Supplementary material for: Meme-Based Packaging as Digital Cultural Translation: How Online Cultural Symbols Shape Purchase and Sharing Intentions
Source: Behav Sci (Basel). 2026 Jun 11;16(6):972. doi: 10.3390/bs16060972 (PMC13296252; doi:10.3390/bs16060972)
Supplement: Supplementary file 1 [file behavsci-16-00972-s001.zip]

Archive with 1 entries (1 files):
- behavsci-4324756-supplementary.pdf
